# Supplementary material for: Improving Aqueous Solubility of Natural Antioxidant Mangiferin through Glycosylation by Maltogenic Amylase from Parageobacillus galactosidasius DSM 18751
Source: Antioxidants (Basel). 2021 Nov 16;10(11):1817. doi: 10.3390/antiox10111817 (PMC8615176; doi:10.3390/antiox10111817)
Supplement: Supplementary file 1 [file antioxidants-10-01817-s001.zip]

Archive with 1 entries (1 files):
- antioxidants-1454036-supplementary.pdf
